# Supplementary material for: Effects of heterogeneous SPS measures on agricultural growth: Evidence from China
Source: PLoS One. 2022 May 10;17(5):e0266904. doi: 10.1371/journal.pone.0266904 (PMC9089914; doi:10.1371/journal.pone.0266904)
Supplement: S1 File — (ZIP) [file pone.0266904.s004.zip]

Archive with 4 entries (3 files):
- supporting information-ZIP file archive/
- supporting information-ZIP file archive/data availability.docx
- supporting information-ZIP file archive/data-S1 table.xlsx
- supporting information-ZIP file archive/UNCTAD-trains.xls
