# Supplementary material for: Effects of heterogeneous SPS measures on agricultural growth: Evidence from China
Source: PLoS One. 2022 May 10;17(5):e0266904. doi: 10.1371/journal.pone.0266904 (PMC9089914; doi:10.1371/journal.pone.0266904)
Supplement: S1 File — (ZIP) [file pone.0266904.s004.zip › supporting information-ZIP file archive/data-S1 table.xlsx]

## Sheet: sheet1
sps name	ntmcode	cishu	tcishu	st
Prohibitions/restrictions of imports for SPS reasons	A1	3	11771	0.000254864
Temporary geographic prohibitions for SPS reasons	A11	532	11771	0.0451958
Geographical restrictions on eligibility	A12	52	11771	0.00441764
Systems Approach	A13	103	11771	0.00875032
Special Authorization requirement for SPS reasons	A14	702	11771	0.0596381
Registration requirements for importers	A15	240	11771	0.0203891
Prohibitions/restrictions of importsfor SPS reasons n.e.s.	A19	278	11771	0.0236174
Tolerance limits for residues and restricted use of substances	A2	2	11771	0.000169909
Tolerance limits for residues of or contamination by certain (non-microbiological) substances	A21	440	11771	0.03738
Restricted use of certain substances in foods and feeds and their contact materials	A22	833	11771	0.0707671
Labelling, Marking and Packaging requirements	A3	0	11771	0
Labelling requirements	A31	722	11771	0.0613372
Marking requirements	A32	130	11771	0.0110441
Packaging requirements	A33	593	11771	0.050378
Hygienic requirements	A4	32	11771	0.00271855
Microbiological criteria of the final product	A41	361	11771	0.0306686
Hygienic practices during production	A42	165	11771	0.0140175
Hygienic requirements n.e.s.	A49	47	11771	0.00399286
Treatment for elimination of plant and animal pests and disease-causing organisms in the final product (e.g. Post-harvest treatment)	A5	58	11771	0.00492736
Cold/heat treatment	A51	336	11771	0.0285447
Irradiation	A52	39	11771	0.00331323
Fumigation	A53	277	11771	0.0235324
Treatment for elimination of plant and animal pests and disease-causing organisms in the final product, n.e.s.	A59	200	11771	0.0169909
Other requirements on production or post-production processes	A6	2	11771	0.000169909
Plant growth processes	A61	166	11771	0.0141025
Animal raising or catching processes	A62	195	11771	0.0165661
Food and feed processing	A63	351	11771	0.029819
Storage and transport conditions	A64	534	11771	0.0453657
Other requirements on production or post-production processes, n.e.s	A69	562	11771	0.0477445
Conformity assessment related to SPS	A8	4	11771	0.000339818
Product registration requirement	A81	120	11771	0.0101945
Testing requirement	A82	447	11771	0.0379747
Certification requirement	A83	1577	11771	0.133973
Inspection requirement	A84	617	11771	0.052417
Traceability requirements	A85	44	11771	0.003738
Origin of materials and parts	A851	183	11771	0.0155467
Processing history	A852	150	11771	0.0127432
Distribution and location of products after delivery	A853	40	11771	0.00339818
Traceability requirements, n.e.s.	A859	50	11771	0.00424773
Quarantine requirement	A86	436	11771	0.0370402
Conformity assessment related to SPS n.e.s.	A89	105	11771	0.00892023
SPS measures n.e.s.	A9	43	11771	0.00365305
